# Supplementary material for: Phagocytosis of Leptospira by leukocytes from mice with different susceptibility to leptospirosis and possible role of chemokines
Source: BMC Microbiol. 2019 Jan 7;19:4. doi: 10.1186/s12866-018-1371-9 (PMC6323685; doi:10.1186/s12866-018-1371-9)
Supplement: Supplementary file 1 — Table S2. Protein interactions network analysed by GeneCard-GPSProt interaction database. (XLSX 15 kb) [file 12866_2018_1371_MOESM1_ESM.xlsx]

## Sheet: Biological Process_CCL8
#pathway ID	pathway description	observed gene count	false discovery rate	matching proteins
GO.0060326	cell chemotaxis	11	7.53e-20	Ccl12,Ccl2,Ccl3,Ccl4,Ccl5,Ccl7,Ccl8,Ccr2,Cxcl10,Cxcl12,Cxcl9
GO.2000401	regulation of lymphocyte migration	9	7.53e-20	Ccl12,Ccl2,Ccl3,Ccl4,Ccl5,Ccl7,Ccr2,Cxcl10,Cxcl12
GO.1901623	regulation of lymphocyte chemotaxis	8	2.55e-19	Ccl12,Ccl2,Ccl3,Ccl4,Ccl5,Ccl7,Ccr2,Cxcl10
GO.0002688	regulation of leukocyte chemotaxis	10	2.7e-19	Ccl12,Ccl2,Ccl3,Ccl4,Ccl5,Ccl7,Ccr2,Cxcl10,Cxcl12,Cxcl9
GO.0002687	positive regulation of leukocyte migration	10	6.32e-19	Ccl12,Ccl2,Ccl3,Ccl4,Ccl5,Ccl7,Ccr2,Cxcl10,Cxcl12,Cxcl9
GO.0006935	chemotaxis	12	4.66e-18	Ccl12,Ccl2,Ccl3,Ccl4,Ccl5,Ccl7,Ccl8,Ccr2,Ccr5,Cxcl10,Cxcl12,Cxcl9
GO.0006955	immune response	13	1.51e-17	Ccl11,Ccl12,Ccl2,Ccl3,Ccl4,Ccl5,Ccl7,Ccl8,Ccr2,Ccr5,Cxcl10,Cxcl12,Cxcl9
GO.0002690	positive regulation of leukocyte chemotaxis	9	1.83e-17	Ccl2,Ccl3,Ccl4,Ccl5,Ccl7,Ccr2,Cxcl10,Cxcl12,Cxcl9
GO.0030595	leukocyte chemotaxis	9	4.14e-17	Ccl12,Ccl2,Ccl3,Ccl4,Ccl5,Ccl7,Ccr2,Cxcl10,Cxcl9
GO.0030335	positive regulation of cell migration	11	1.69e-16	Ccl11,Ccl12,Ccl2,Ccl3,Ccl4,Ccl5,Ccl7,Ccr2,Cxcl10,Cxcl12,Cxcl9
GO.2000501	regulation of natural killer cell chemotaxis	6	2.41e-16	Ccl12,Ccl2,Ccl3,Ccl4,Ccl5,Ccl7
GO.0006954	inflammatory response	11	5.18e-16	Ccl11,Ccl12,Ccl2,Ccl3,Ccl4,Ccl7,Ccl8,Ccr2,Ccr5,Cxcl10,Cxcl9
GO.2000403	positive regulation of lymphocyte migration	7	6.6e-16	Ccl3,Ccl4,Ccl5,Ccl7,Ccr2,Cxcl10,Cxcl12
GO.0048247	lymphocyte chemotaxis	6	4.13e-14	Ccl2,Ccl3,Ccl5,Ccr2,Cxcl10,Cxcl9
GO.0070098	chemokine-mediated signaling pathway	7	5.82e-14	Ccl2,Ccl5,Ccr2,Ccr5,Cxcl10,Cxcl12,Cxcl9
GO.0051674	localization of cell	11	6.87e-13	Ccl12,Ccl2,Ccl3,Ccl4,Ccl5,Ccl7,Ccl8,Ccr2,Cxcl10,Cxcl12,Cxcl9
GO.0048245	eosinophil chemotaxis	5	1.43e-12	Ccl11,Ccl2,Ccl3,Ccl5,Ccl7
GO.0030334	regulation of cell migration	10	4.44e-12	Ccl11,Ccl2,Ccl3,Ccl4,Ccl5,Ccl7,Ccr2,Cxcl10,Cxcl12,Cxcl9
GO.0051928	positive regulation of calcium ion transport	7	8.44e-12	Ccl12,Ccl2,Ccl3,Ccl4,Ccl5,Cxcl10,Cxcl9
GO.0072678	T cell migration	5	1.22e-11	Ccl2,Ccl3,Ccr2,Cxcl10,Cxcl9
GO.0090026	positive regulation of monocyte chemotaxis	5	1.75e-11	Ccl2,Ccl5,Ccr2,Cxcl10,Cxcl12
GO.0019221	cytokine-mediated signaling pathway	8	1.9e-11	Ccl12,Ccl2,Ccl5,Ccr2,Ccr5,Cxcl10,Cxcl12,Cxcl9
GO.0022603	regulation of anatomical structure morphogenesis	10	1.85e-10	Ccl11,Ccl12,Ccl2,Ccl3,Ccl5,Ccl7,Ccl8,Ccr2,Cxcl12,Cxcl9
GO.0006952	defense response	10	2.15e-10	Ccl11,Ccl12,Ccl2,Ccl3,Ccl4,Ccl7,Ccl8,Ccr2,Cxcl10,Cxcl9
GO.0097529	myeloid leukocyte migration	6	2.15e-10	Ccl12,Ccl2,Ccl3,Ccl5,Ccl7,Ccr2
GO.2000503	positive regulation of natural killer cell chemotaxis	4	2.76e-10	Ccl3,Ccl4,Ccl5,Ccl7
GO.0002376	immune system process	11	5.17e-10	Ccl12,Ccl2,Ccl3,Ccl4,Ccl5,Ccl7,Ccl8,Ccr2,Ccr5,Cxcl10,Cxcl9
GO.0002684	positive regulation of immune system process	9	5.55e-10	Ccl12,Ccl2,Ccl4,Ccl5,Ccl7,Ccr2,Cxcl10,Cxcl12,Cxcl9
GO.0010818	T cell chemotaxis	4	6.06e-10	Ccl3,Ccr2,Cxcl10,Cxcl9
GO.0009605	response to external stimulus	11	8.84e-10	Ccl12,Ccl2,Ccl3,Ccl4,Ccl5,Ccl7,Ccl8,Ccr2,Ccr5,Cxcl12,Cxcl9
GO.0070887	cellular response to chemical stimulus	11	1.97e-09	Ccl12,Ccl2,Ccl3,Ccl5,Ccl7,Ccl8,Ccr2,Ccr5,Cxcl10,Cxcl12,Cxcl9
GO.0002548	monocyte chemotaxis	4	7.8e-09	Ccl12,Ccl2,Ccl3,Ccr2
GO.0034097	response to cytokine	8	8.15e-09	Ccl11,Ccl12,Ccl2,Ccr2,Ccr5,Cxcl10,Cxcl12,Cxcl9
GO.0032879	regulation of localization	11	2.36e-08	Ccl11,Ccl2,Ccl3,Ccl4,Ccl5,Ccl7,Ccr2,Ccr5,Cxcl10,Cxcl12,Cxcl9
GO.2000406	positive regulation of T cell migration	4	5.69e-08	Ccl5,Ccr2,Cxcl10,Cxcl12
GO.0071345	cellular response to cytokine stimulus	7	8.32e-08	Ccl12,Ccl2,Ccr2,Ccr5,Cxcl10,Cxcl12,Cxcl9
GO.1901739	regulation of myoblast fusion	4	1.02e-07	Ccl8,Cxcl10,Cxcl12,Cxcl9
GO.0031663	lipopolysaccharide-mediated signaling pathway	4	3.26e-07	Ccl12,Ccl2,Ccl3,Ccl5
GO.0071310	cellular response to organic substance	9	4.3e-07	Ccl12,Ccl2,Ccl3,Ccl7,Ccr2,Ccr5,Cxcl10,Cxcl12,Cxcl9
GO.0051179	localization	12	5.7e-07	Ccl12,Ccl2,Ccl3,Ccl4,Ccl5,Ccl7,Ccl8,Ccr2,Ccr5,Cxcl10,Cxcl12,Cxcl9
GO.0032496	response to lipopolysaccharide	6	6e-07	Ccl12,Ccl2,Ccl3,Ccl5,Cxcl10,Cxcl9
GO.0043491	protein kinase B signaling	4	6.65e-07	Ccl12,Ccl2,Ccl3,Ccl5
GO.0007166	cell surface receptor signaling pathway	9	8.14e-07	Ccl12,Ccl2,Ccl3,Ccl5,Ccr2,Ccr5,Cxcl10,Cxcl12,Cxcl9
GO.0008360	regulation of cell shape	5	8.14e-07	Ccl11,Ccl12,Ccl2,Ccl3,Ccl7
GO.0071222	cellular response to lipopolysaccharide	5	1.03e-06	Ccl12,Ccl2,Ccl3,Ccl5,Cxcl10
GO.0071621	granulocyte chemotaxis	4	1.3e-06	Ccl11,Ccl3,Ccl5,Ccl7
GO.0097305	response to alcohol	6	1.41e-06	Ccl2,Ccl3,Ccl5,Ccl7,Ccr5,Cxcl10
GO.0043615	astrocyte cell migration	3	1.44e-06	Ccl12,Ccl2,Ccl3
GO.0002682	regulation of immune system process	8	1.47e-06	Ccl2,Ccl4,Ccl5,Ccl7,Ccr2,Cxcl10,Cxcl12,Cxcl9
GO.0000165	MAPK cascade	5	2.56e-06	Ccl11,Ccl12,Ccl2,Ccl3,Ccl5
GO.0032760	positive regulation of tumor necrosis factor production	4	3.49e-06	Ccl2,Ccl3,Ccl4,Ccr2
GO.0010819	regulation of T cell chemotaxis	3	3.75e-06	Ccl5,Ccr2,Cxcl10
GO.0043922	negative regulation by host of viral transcription	3	3.75e-06	Ccl3,Ccl4,Ccl5
GO.0048246	macrophage chemotaxis	3	4.94e-06	Ccl12,Ccl2,Ccl3
GO.0045765	regulation of angiogenesis	5	5.37e-06	Ccl11,Ccl2,Ccl5,Ccr2,Cxcl10
GO.0010033	response to organic substance	9	9.22e-06	Ccl11,Ccl12,Ccl2,Ccl3,Ccl7,Ccr2,Ccr5,Cxcl12,Cxcl9
GO.0009617	response to bacterium	6	1e-05	Ccl12,Ccl2,Ccl3,Ccl5,Cxcl10,Cxcl9
GO.0002691	regulation of cellular extravasation	3	1.15e-05	Ccl2,Ccr2,Cxcl12
GO.0051128	regulation of cellular component organization	9	1.32e-05	Ccl11,Ccl12,Ccl2,Ccl3,Ccl7,Ccl8,Cxcl10,Cxcl12,Cxcl9
GO.0070723	response to cholesterol	3	1.37e-05	Ccl3,Ccl5,Ccr5
GO.0050793	regulation of developmental process	9	1.49e-05	Ccl11,Ccl12,Ccl2,Ccl5,Ccl7,Ccl8,Ccr2,Cxcl12,Cxcl9
GO.0006874	cellular calcium ion homeostasis	5	1.62e-05	Ccl2,Ccl3,Ccl5,Ccr2,Ccr5
GO.1901741	positive regulation of myoblast fusion	3	1.86e-05	Ccl8,Cxcl12,Cxcl9
GO.0051049	regulation of transport	8	2.83e-05	Ccl12,Ccl2,Ccl3,Ccl4,Ccl5,Ccr2,Cxcl10,Cxcl9
GO.0071403	cellular response to high density lipoprotein particle stimulus	2	3.5e-05	Ccl2,Ccl5
GO.0090265	positive regulation of immune complex clearance by monocytes and macrophages	2	3.5e-05	Ccl2,Ccr2
GO.2000502	negative regulation of natural killer cell chemotaxis	2	3.5e-05	Ccl12,Ccl2
GO.0002686	negative regulation of leukocyte migration	3	3.81e-05	Ccl12,Ccl2,Cxcl12
GO.0007165	signal transduction	10	4.16e-05	Ccl11,Ccl12,Ccl2,Ccl3,Ccl5,Ccr2,Ccr5,Cxcl10,Cxcl12,Cxcl9
GO.0001819	positive regulation of cytokine production	5	4.22e-05	Ccl2,Ccl3,Ccl4,Ccl5,Ccr2
GO.0051094	positive regulation of developmental process	7	5.95e-05	Ccl11,Ccl3,Ccl5,Ccl8,Ccr2,Cxcl12,Cxcl9
GO.0002683	negative regulation of immune system process	5	6.52e-05	Ccl12,Ccl2,Ccl3,Ccr2,Cxcl12
GO.0044700	single organism signaling	10	7.13e-05	Ccl11,Ccl12,Ccl2,Ccl3,Ccl5,Ccr2,Ccr5,Cxcl10,Cxcl12,Cxcl9
GO.0006950	response to stress	9	7.68e-05	Ccl11,Ccl12,Ccl2,Ccl3,Ccl4,Ccl7,Ccl8,Ccr2,Cxcl9
GO.0032844	regulation of homeostatic process	5	8.06e-05	Ccl3,Ccl5,Ccr5,Cxcl10,Cxcl9
GO.0007154	cell communication	10	9.3e-05	Ccl11,Ccl12,Ccl2,Ccl3,Ccl5,Ccr2,Ccr5,Cxcl10,Cxcl12,Cxcl9
GO.0009636	response to toxic substance	4	0.00011	Ccl2,Ccl3,Ccl4,Ccl5
GO.2000021	regulation of ion homeostasis	4	0.00011	Ccl3,Ccr5,Cxcl10,Cxcl9
GO.0045597	positive regulation of cell differentiation	6	0.000171	Ccl3,Ccl5,Ccl8,Ccr2,Cxcl12,Cxcl9
GO.2000110	negative regulation of macrophage apoptotic process	2	0.000172	Ccl5,Ccr5
GO.2000107	negative regulation of leukocyte apoptotic process	3	0.000229	Ccl5,Ccr5,Cxcl12
GO.0045661	regulation of myoblast differentiation	3	0.000251	Ccl8,Cxcl10,Cxcl9
GO.0010332	response to gamma radiation	3	0.000295	Ccl2,Ccl7,Cxcl10
GO.0051704	multi-organism process	7	0.000396	Ccl12,Ccl2,Ccl3,Ccl4,Cxcl10,Cxcl12,Cxcl9
GO.1903037	regulation of leukocyte cell-cell adhesion	4	0.000462	Ccl2,Ccl5,Ccr2,Cxcl12
GO.0002693	positive regulation of cellular extravasation	2	0.000525	Ccl2,Ccr2
GO.0014808	release of sequestered calcium ion into cytosol by sarcoplasmic reticulum	2	0.000525	Ccl3,Ccr5
GO.0051716	cellular response to stimulus	10	0.000538	Ccl12,Ccl2,Ccl3,Ccl5,Ccl7,Ccl8,Ccr2,Ccr5,Cxcl12,Cxcl9
GO.0016525	negative regulation of angiogenesis	3	0.000608	Ccl2,Ccr2,Cxcl10
GO.0034351	negative regulation of glial cell apoptotic process	2	0.00066	Ccl12,Ccl2
GO.0050729	positive regulation of inflammatory response	3	0.000692	Ccl3,Ccl5,Ccr2
GO.0060341	regulation of cellular localization	6	0.0007	Ccl2,Ccl3,Ccl5,Ccr2,Cxcl10,Cxcl9
GO.0033273	response to vitamin	3	0.000709	Ccl2,Ccl5,Cxcl10
GO.0065008	regulation of biological quality	8	0.000772	Ccl11,Ccl12,Ccl2,Ccl3,Ccl5,Ccl7,Ccr2,Ccr5
GO.0051707	response to other organism	5	0.000877	Ccl12,Ccl2,Ccl3,Cxcl10,Cxcl9
GO.1901700	response to oxygen-containing compound	6	0.000923	Ccl12,Ccl2,Ccl3,Ccl7,Ccr5,Cxcl9
GO.0010820	positive regulation of T cell chemotaxis	2	0.000986	Ccl5,Ccr2
GO.0042221	response to chemical	8	0.000986	Ccl12,Ccl2,Ccl5,Ccl7,Ccl8,Ccr2,Cxcl12,Cxcl9
GO.1901701	cellular response to oxygen-containing compound	5	0.001	Ccl12,Ccl2,Ccl3,Ccl7,Cxcl10
GO.0097306	cellular response to alcohol	3	0.00105	Ccl2,Ccl5,Ccl7
GO.0001525	angiogenesis	4	0.00107	Ccl12,Ccl2,Ccr2,Cxcl12
GO.0045785	positive regulation of cell adhesion	4	0.00118	Ccl2,Ccl5,Ccr2,Cxcl12
GO.1902531	regulation of intracellular signal transduction	6	0.00127	Ccl3,Ccl4,Ccl5,Cxcl10,Cxcl12,Cxcl9
GO.0002544	chronic inflammatory response	2	0.00137	Ccl11,Ccl5
GO.0071361	cellular response to ethanol	2	0.00137	Ccl5,Ccl7
GO.0042981	regulation of apoptotic process	6	0.0014	Ccl12,Ccl2,Ccl3,Ccl5,Ccr5,Cxcl12
GO.0010759	positive regulation of macrophage chemotaxis	2	0.00158	Ccl2,Ccl5
GO.0035556	intracellular signal transduction	6	0.00158	Ccl11,Ccl12,Ccl2,Ccl3,Ccl5,Ccr5
GO.0043950	positive regulation of cAMP-mediated signaling	2	0.00158	Cxcl10,Cxcl9
GO.0008284	positive regulation of cell proliferation	5	0.00172	Ccl11,Ccl2,Ccl5,Ccr2,Cxcl10
GO.0033993	response to lipid	5	0.00172	Ccl12,Ccl2,Ccl3,Ccr5,Cxcl9
GO.0023056	positive regulation of signaling	6	0.00174	Ccl2,Ccl3,Ccl4,Ccl5,Cxcl10,Cxcl9
GO.0090280	positive regulation of calcium ion import	2	0.00181	Ccl12,Ccl2
GO.0043066	negative regulation of apoptotic process	5	0.00187	Ccl12,Ccl2,Ccl5,Ccr5,Cxcl12
GO.1902533	positive regulation of intracellular signal transduction	5	0.00194	Ccl3,Ccl4,Ccl5,Cxcl10,Cxcl9
GO.0014070	response to organic cyclic compound	5	0.00197	Ccl12,Ccl2,Ccl3,Ccr5,Cxcl10
GO.0042127	regulation of cell proliferation	6	0.00199	Ccl11,Ccl12,Ccl2,Ccl5,Ccr2,Cxcl9
GO.0007186	G-protein coupled receptor signaling pathway	5	0.00204	Ccl5,Ccr2,Ccr5,Cxcl10,Cxcl9
GO.0045471	response to ethanol	3	0.00233	Ccl2,Ccl5,Ccl7
GO.0048522	positive regulation of cellular process	9	0.00237	Ccl11,Ccl2,Ccl4,Ccl5,Ccl7,Ccl8,Ccr2,Cxcl12,Cxcl9
GO.0048514	blood vessel morphogenesis	4	0.00256	Ccl12,Ccl2,Ccr2,Cxcl12
GO.0010647	positive regulation of cell communication	6	0.00258	Ccl2,Ccl3,Ccl4,Ccl5,Cxcl10,Cxcl9
GO.0044763	single-organism cellular process	12	0.00285	Ccl12,Ccl2,Ccl3,Ccl4,Ccl5,Ccl7,Ccl8,Ccr2,Ccr5,Cxcl10,Cxcl12,Cxcl9
GO.0042493	response to drug	4	0.0029	Ccl2,Ccl3,Ccl4,Ccl5
GO.0045595	regulation of cell differentiation	6	0.00302	Ccl5,Ccl8,Ccr2,Cxcl10,Cxcl12,Cxcl9
GO.1902107	positive regulation of leukocyte differentiation	3	0.0031	Ccl3,Ccl5,Ccr2
GO.0050870	positive regulation of T cell activation	3	0.00323	Ccl2,Ccl5,Ccr2
GO.0032846	positive regulation of homeostatic process	3	0.00326	Ccl5,Cxcl10,Cxcl9
GO.0036230	granulocyte activation	2	0.00329	Ccl3,Ccl5
GO.0050679	positive regulation of epithelial cell proliferation	3	0.00366	Ccl11,Ccl2,Ccl5
GO.0045663	positive regulation of myoblast differentiation	2	0.00392	Ccl8,Cxcl9
GO.0023051	regulation of signaling	7	0.00414	Ccl2,Ccl3,Ccl4,Ccl5,Cxcl10,Cxcl12,Cxcl9
GO.0001568	blood vessel development	4	0.00443	Ccl12,Ccl2,Ccr2,Cxcl12
GO.1901215	negative regulation of neuron death	3	0.00452	Ccl12,Ccl2,Ccl5
GO.0050850	positive regulation of calcium-mediated signaling	2	0.00494	Ccl3,Ccl4
GO.0045672	positive regulation of osteoclast differentiation	2	0.00531	Ccl3,Ccl5
GO.0051281	positive regulation of release of sequestered calcium ion into cytosol	2	0.00531	Cxcl10,Cxcl9
GO.0001944	vasculature development	4	0.0054	Ccl12,Ccl2,Ccr2,Cxcl12
GO.0010646	regulation of cell communication	7	0.00551	Ccl2,Ccl3,Ccl4,Ccl5,Cxcl10,Cxcl12,Cxcl9
GO.0044403	symbiosis, encompassing mutualism through parasitism	3	0.00551	Ccl3,Ccl4,Ccl5
GO.0001775	cell activation	4	0.00555	Ccl3,Ccl5,Cxcl10,Cxcl12
GO.0009615	response to virus	3	0.00555	Ccl5,Cxcl10,Cxcl9
GO.0042063	gliogenesis	3	0.00568	Ccl12,Ccl2,Ccl3
GO.0071346	cellular response to interferon-gamma	2	0.00582	Ccl2,Ccl5
GO.0070663	regulation of leukocyte proliferation	3	0.00592	Ccl12,Ccl5,Ccr2
GO.0010574	regulation of vascular endothelial growth factor production	2	0.00618	Ccl2,Ccr2
GO.0043523	regulation of neuron apoptotic process	3	0.00712	Ccl12,Ccl2,Ccl3
GO.0006816	calcium ion transport	3	0.00735	Ccl3,Ccl5,Ccr5
GO.0048523	negative regulation of cellular process	8	0.00747	Ccl2,Ccl3,Ccl4,Ccl5,Ccr2,Ccr5,Cxcl10,Cxcl12
GO.0051130	positive regulation of cellular component organization	5	0.00809	Ccl11,Ccl2,Ccl8,Cxcl12,Cxcl9
GO.0050918	positive chemotaxis	2	0.00816	Ccl3,Ccl5
GO.0030593	neutrophil chemotaxis	2	0.00906	Ccl2,Ccl3
GO.0048585	negative regulation of response to stimulus	5	0.0105	Ccl12,Ccl2,Ccl5,Ccr2,Cxcl12
GO.0014823	response to activity	2	0.0158	Ccl2,Ccl5
GO.0022008	neurogenesis	5	0.0173	Ccl12,Ccl2,Ccl3,Ccl5,Cxcl12
GO.0051240	positive regulation of multicellular organismal process	5	0.0175	Ccl11,Ccl2,Ccl4,Ccl5,Ccr2
GO.1901655	cellular response to ketone	2	0.0181	Ccl2,Ccl5
GO.0071347	cellular response to interleukin-1	2	0.0201	Ccl2,Ccl5
GO.0035690	cellular response to drug	2	0.0207	Ccl2,Ccl4
GO.0044344	cellular response to fibroblast growth factor stimulus	2	0.0207	Ccl2,Ccl5
GO.0001938	positive regulation of endothelial cell proliferation	2	0.0212	Ccl11,Ccl2
GO.0032388	positive regulation of intracellular transport	3	0.0212	Ccl2,Cxcl10,Cxcl9
GO.0009893	positive regulation of metabolic process	7	0.0223	Ccl11,Ccl2,Ccl3,Ccl5,Ccr2,Cxcl10,Cxcl9
GO.0019722	calcium-mediated signaling	2	0.0226	Ccl3,Ccr5
GO.0002252	immune effector process	3	0.025	Ccl3,Cxcl10,Cxcl9
GO.0007010	cytoskeleton organization	4	0.025	Ccl12,Ccl2,Ccl3,Ccl7
GO.0002697	regulation of immune effector process	3	0.0273	Ccl2,Ccl5,Ccr2
GO.0072358	cardiovascular system development	4	0.0273	Ccl12,Ccl2,Ccr2,Cxcl12
GO.0072359	circulatory system development	4	0.0273	Ccl12,Ccl2,Ccr2,Cxcl12
GO.0071407	cellular response to organic cyclic compound	3	0.0307	Ccl12,Ccl2,Ccl3
GO.0042102	positive regulation of T cell proliferation	2	0.0332	Ccl5,Ccr2
GO.0009408	response to heat	2	0.0347	Ccl2,Cxcl10
GO.0030816	positive regulation of cAMP metabolic process	2	0.0373	Cxcl10,Cxcl9
GO.0048518	positive regulation of biological process	8	0.0382	Ccl11,Ccl2,Ccl5,Ccl7,Ccl8,Ccr2,Cxcl12,Cxcl9
GO.0045937	positive regulation of phosphate metabolic process	4	0.0383	Ccl3,Ccl5,Cxcl10,Cxcl9
GO.0071356	cellular response to tumor necrosis factor	2	0.0386	Ccl2,Ccl5
GO.0048731	system development	7	0.0402	Ccl11,Ccl12,Ccl2,Ccl3,Ccl5,Ccr2,Cxcl12
GO.0009628	response to abiotic stimulus	4	0.0404	Ccl2,Ccl5,Ccl7,Cxcl10
GO.0051241	negative regulation of multicellular organismal process	4	0.0442	Ccl2,Ccl3,Ccr2,Cxcl10
GO.0045321	leukocyte activation	3	0.0456	Ccl3,Ccl5,Cxcl12

## Sheet: Molecular Function_CCL8
#pathway ID	pathway description	observed gene count	false discovery rate	matching proteins
GO.0042379	chemokine receptor binding	10	1.09e-23	Ccl11,Ccl12,Ccl2,Ccl3,Ccl4,Ccl5,Ccl7,Cxcl10,Cxcl12,Cxcl9
GO.0008009	chemokine activity	7	6.97e-16	Ccl11,Ccl2,Ccl3,Ccl5,Cxcl10,Cxcl12,Cxcl9
GO.0048020	CCR chemokine receptor binding	5	2.69e-11	Ccl12,Ccl2,Ccl4,Ccl5,Ccl7
GO.0031727	CCR2 chemokine receptor binding	3	2.98e-07	Ccl12,Ccl2,Ccl7
GO.0008201	heparin binding	5	1.73e-06	Ccl2,Ccl5,Ccl7,Ccl8,Cxcl10
GO.0005515	protein binding	12	1.01e-05	Ccl11,Ccl12,Ccl2,Ccl3,Ccl4,Ccl5,Ccl7,Ccr2,Ccr5,Cxcl10,Cxcl12,Cxcl9
GO.0045236	CXCR chemokine receptor binding	3	1.01e-05	Cxcl10,Cxcl12,Cxcl9
GO.0031726	CCR1 chemokine receptor binding	2	0.000246	Ccl4,Ccl5
GO.0031730	CCR5 chemokine receptor binding	2	0.000246	Ccl4,Ccl5
GO.0048248	CXCR3 chemokine receptor binding	2	0.000461	Cxcl10,Cxcl9
GO.0005488	binding	13	0.000757	Ccl11,Ccl12,Ccl2,Ccl3,Ccl4,Ccl5,Ccl7,Ccl8,Ccr2,Ccr5,Cxcl10,Cxcl12,Cxcl9
GO.0019957	C-C chemokine binding	2	0.00143	Ccr2,Ccr5
GO.0016004	phospholipase activator activity	2	0.00233	Ccl3,Ccl5
GO.0016493	C-C chemokine receptor activity	2	0.00531	Ccr2,Ccr5
GO.0042056	chemoattractant activity	2	0.0141	Ccl3,Ccl5

## Sheet: Biological Process_CXCL5
#pathway ID	pathway description	observed gene count	false discovery rate	matching proteins
GO.0070098	chemokine-mediated signaling pathway	19	8.7e-48	Ccl2,Ccl5,Ccr1,Ccr2,Ccr3,Ccr5,Ccr6,Cxcl1,Cxcl10,Cxcl12,Cxcl13,Cxcl15,Cxcl5,Cxcl9,Cxcr2,Cxcr3,Cxcr4,Cxcr7,Pf4
GO.0006935	chemotaxis	21	3.28e-35	Ccl2,Ccl20,Ccl5,Ccl7,Ccr1,Ccr2,Ccr3,Ccr5,Ccr6,Cxcl1,Cxcl10,Cxcl12,Cxcl13,Cxcl15,Cxcl5,Cxcl9,Cxcr2,Cxcr3,Cxcr4,Cxcr7,Pf4
GO.0002685	regulation of leukocyte migration	17	1.79e-32	Ccl2,Ccl20,Ccl5,Ccl7,Ccr1,Ccr2,Ccr6,Cxcl1,Cxcl10,Cxcl12,Cxcl13,Cxcl15,Cxcl5,Cxcl9,Cxcr2,Cxcr3,Pf4
GO.0002687	positive regulation of leukocyte migration	16	7.48e-32	Ccl2,Ccl20,Ccl5,Ccl7,Ccr1,Ccr2,Ccr6,Cxcl1,Cxcl10,Cxcl12,Cxcl13,Cxcl15,Cxcl5,Cxcl9,Cxcr2,Pf4
GO.0050920	regulation of chemotaxis	17	1.15e-31	Ccl2,Ccl5,Ccl7,Ccr1,Ccr2,Ccr6,Cxcl1,Cxcl10,Cxcl12,Cxcl13,Cxcl15,Cxcl5,Cxcl9,Cxcr2,Cxcr3,Cxcr4,Pf4
GO.0002690	positive regulation of leukocyte chemotaxis	15	4.53e-31	Ccl2,Ccl5,Ccl7,Ccr1,Ccr2,Ccr6,Cxcl1,Cxcl10,Cxcl12,Cxcl13,Cxcl15,Cxcl5,Cxcl9,Cxcr2,Pf4
GO.0050921	positive regulation of chemotaxis	16	4.53e-31	Ccl2,Ccl5,Ccl7,Ccr1,Ccr2,Ccr6,Cxcl1,Cxcl10,Cxcl12,Cxcl13,Cxcl15,Cxcl5,Cxcl9,Cxcr2,Cxcr3,Pf4
GO.0060326	cell chemotaxis	16	1.19e-29	Ccl2,Ccl20,Ccl5,Ccl7,Ccr1,Ccr2,Cxcl1,Cxcl10,Cxcl12,Cxcl13,Cxcl15,Cxcl5,Cxcl9,Cxcr2,Cxcr3,Pf4
GO.0040017	positive regulation of locomotion	17	1.55e-25	Ccl2,Ccl20,Ccl5,Ccl7,Ccr1,Ccr2,Ccr6,Cxcl1,Cxcl10,Cxcl12,Cxcl13,Cxcl15,Cxcl5,Cxcl9,Cxcr2,Cxcr3,Pf4
GO.0071345	cellular response to cytokine stimulus	17	8.16e-25	Ccl2,Ccr1,Ccr2,Ccr3,Ccr5,Ccr6,Cxcl1,Cxcl10,Cxcl12,Cxcl13,Cxcl15,Cxcl5,Cxcl9,Cxcr2,Cxcr3,Cxcr7,Pf4
GO.0030334	regulation of cell migration	18	2.66e-24	Ccl2,Ccl20,Ccl5,Ccl7,Ccr1,Ccr2,Ccr6,Cxcl1,Cxcl10,Cxcl12,Cxcl13,Cxcl15,Cxcl5,Cxcl9,Cxcr2,Cxcr3,Cxcr4,Pf4
GO.0006954	inflammatory response	16	6.97e-23	Ccl2,Ccl20,Ccl7,Ccr1,Ccr2,Ccr3,Ccr5,Cxcl1,Cxcl10,Cxcl13,Cxcl15,Cxcl5,Cxcl9,Cxcr2,Cxcr3,Pf4
GO.0032101	regulation of response to external stimulus	18	1.52e-22	Ccl2,Ccl5,Ccl7,Ccr1,Ccr2,Ccr6,Cxcl1,Cxcl10,Cxcl12,Cxcl13,Cxcl15,Cxcl5,Cxcl9,Cxcr2,Cxcr3,Cxcr4,Cxcr7,Pf4
GO.0030595	leukocyte chemotaxis	12	1.93e-22	Ccl2,Ccl5,Ccl7,Ccr1,Ccr2,Cxcl10,Cxcl13,Cxcl15,Cxcl9,Cxcr2,Cxcr3,Pf4
GO.0040012	regulation of locomotion	17	3.95e-21	Ccl2,Ccl20,Ccl5,Ccl7,Ccr1,Ccr2,Ccr6,Cxcl1,Cxcl10,Cxcl12,Cxcl13,Cxcl15,Cxcl5,Cxcl9,Cxcr2,Cxcr4,Pf4
GO.0016477	cell migration	17	5.64e-21	Ccl2,Ccl20,Ccl5,Ccl7,Ccr1,Ccr2,Cxcl1,Cxcl10,Cxcl12,Cxcl13,Cxcl15,Cxcl5,Cxcl9,Cxcr2,Cxcr3,Cxcr4,Pf4
GO.0006955	immune response	17	1.39e-20	Ccl2,Ccl20,Ccl5,Ccl7,Ccr1,Ccr2,Ccr5,Ccr6,Cxcl1,Cxcl10,Cxcl12,Cxcl13,Cxcl15,Cxcl5,Cxcl9,Cxcr2,Pf4
GO.0051674	localization of cell	17	3.25e-20	Ccl2,Ccl20,Ccl5,Ccl7,Ccr1,Ccr2,Cxcl1,Cxcl10,Cxcl12,Cxcl13,Cxcl15,Cxcl5,Cxcl9,Cxcr2,Cxcr3,Cxcr4,Pf4
GO.0002682	regulation of immune system process	18	4.79e-20	Ccl2,Ccl20,Ccl5,Ccl7,Ccr1,Ccr2,Ccr6,Cxcl1,Cxcl10,Cxcl12,Cxcl13,Cxcl15,Cxcl5,Cxcl9,Cxcr2,Cxcr3,Cxcr7,Pf4
GO.0009605	response to external stimulus	19	7e-19	Ccl2,Ccl20,Ccl5,Ccl7,Ccr1,Ccr2,Ccr3,Ccr5,Ccr6,Cxcl1,Cxcl12,Cxcl13,Cxcl15,Cxcl9,Cxcr2,Cxcr3,Cxcr4,Cxcr7,Pf4
GO.0070887	cellular response to chemical stimulus	19	2.92e-18	Ccl2,Ccl20,Ccl5,Ccl7,Ccr1,Ccr2,Ccr3,Ccr5,Ccr6,Cxcl1,Cxcl10,Cxcl12,Cxcl13,Cxcl15,Cxcl9,Cxcr2,Cxcr3,Cxcr7,Pf4
GO.0071310	cellular response to organic substance	18	4.83e-18	Ccl2,Ccl20,Ccl7,Ccr1,Ccr2,Ccr3,Ccr5,Ccr6,Cxcl1,Cxcl10,Cxcl12,Cxcl13,Cxcl15,Cxcl9,Cxcr2,Cxcr3,Cxcr7,Pf4
GO.0007166	cell surface receptor signaling pathway	18	2.03e-17	Ccl2,Ccl5,Ccr1,Ccr2,Ccr3,Ccr5,Ccr6,Cxcl1,Cxcl10,Cxcl12,Cxcl13,Cxcl15,Cxcl5,Cxcl9,Cxcr2,Cxcr4,Cxcr7,Pf4
GO.0007186	G-protein coupled receptor signaling pathway	15	4.07e-16	Ccl5,Ccr1,Ccr2,Ccr3,Ccr5,Ccr6,Cxcl1,Cxcl10,Cxcl13,Cxcl15,Cxcl5,Cxcl9,Cxcr2,Cxcr7,Pf4
GO.2000401	regulation of lymphocyte migration	8	6.84e-16	Ccl2,Ccl20,Ccl5,Ccl7,Ccr2,Cxcl10,Cxcl12,Cxcl13
GO.0048247	lymphocyte chemotaxis	7	6.87e-16	Ccl2,Ccl5,Ccr2,Cxcl10,Cxcl13,Cxcl9,Cxcr3
GO.0032879	regulation of localization	18	1.46e-14	Ccl2,Ccl20,Ccl5,Ccl7,Ccr1,Ccr2,Ccr5,Ccr6,Cxcl1,Cxcl10,Cxcl12,Cxcl13,Cxcl15,Cxcl5,Cxcl9,Cxcr2,Cxcr4,Pf4
GO.2000403	positive regulation of lymphocyte migration	7	1.98e-14	Ccl20,Ccl5,Ccl7,Ccr2,Cxcl10,Cxcl12,Cxcl13
GO.0002376	immune system process	16	7.78e-14	Ccl2,Ccl20,Ccl5,Ccl7,Ccr1,Ccr2,Ccr5,Ccr6,Cxcl1,Cxcl10,Cxcl13,Cxcl15,Cxcl5,Cxcl9,Cxcr3,Pf4
GO.0006952	defense response	14	1.07e-13	Ccl2,Ccl20,Ccl7,Ccr1,Ccr2,Ccr3,Cxcl1,Cxcl10,Cxcl13,Cxcl15,Cxcl5,Cxcl9,Cxcr3,Pf4
GO.0010033	response to organic substance	17	2.14e-13	Ccl2,Ccl20,Ccl7,Ccr1,Ccr2,Ccr3,Ccr5,Ccr6,Cxcl1,Cxcl12,Cxcl13,Cxcl15,Cxcl9,Cxcr2,Cxcr3,Cxcr7,Pf4
GO.0090026	positive regulation of monocyte chemotaxis	6	2.34e-13	Ccl2,Ccl5,Ccr1,Ccr2,Cxcl10,Cxcl12
GO.0048584	positive regulation of response to stimulus	16	4.5e-13	Ccl2,Ccl5,Ccl7,Ccr1,Ccr2,Ccr6,Cxcl1,Cxcl10,Cxcl12,Cxcl13,Cxcl15,Cxcl9,Cxcr2,Cxcr3,Cxcr7,Pf4
GO.1901623	regulation of lymphocyte chemotaxis	6	1.96e-12	Ccl2,Ccl5,Ccl7,Ccr2,Cxcl10,Cxcl13
GO.2000406	positive regulation of T cell migration	6	1.96e-12	Ccl20,Ccl5,Ccr2,Cxcl10,Cxcl12,Cxcl13
GO.0051179	localization	19	2.31e-11	Ccl2,Ccl20,Ccl5,Ccl7,Ccr1,Ccr2,Ccr5,Cxcl1,Cxcl10,Cxcl12,Cxcl13,Cxcl15,Cxcl5,Cxcl9,Cxcr2,Cxcr3,Cxcr4,Cxcr7,Pf4
GO.0006874	cellular calcium ion homeostasis	9	5.91e-11	Ccl2,Ccl5,Ccr1,Ccr2,Ccr5,Ccr6,Cxcl13,Cxcr2,Cxcr3
GO.0048583	regulation of response to stimulus	17	7.8e-11	Ccl2,Ccl5,Ccl7,Ccr1,Ccr2,Ccr6,Cxcl1,Cxcl10,Cxcl12,Cxcl13,Cxcl15,Cxcl9,Cxcr2,Cxcr3,Cxcr4,Cxcr7,Pf4
GO.0072678	T cell migration	5	1.17e-10	Ccl2,Ccr2,Cxcl10,Cxcl9,Cxcr3
GO.0032496	response to lipopolysaccharide	9	1.39e-10	Ccl2,Ccl20,Ccl5,Cxcl1,Cxcl10,Cxcl13,Cxcl15,Cxcl9,Pf4
GO.0045765	regulation of angiogenesis	8	5.04e-10	Ccl2,Ccl5,Ccr2,Ccr3,Cxcl10,Cxcr2,Cxcr3,Pf4
GO.0042221	response to chemical	16	7.23e-10	Ccl2,Ccl20,Ccl5,Ccl7,Ccr1,Ccr2,Ccr3,Ccr6,Cxcl1,Cxcl12,Cxcl13,Cxcl15,Cxcl9,Cxcr2,Cxcr3,Pf4
GO.0051240	positive regulation of multicellular organismal process	13	7.79e-10	Ccl2,Ccl20,Ccl5,Ccr1,Ccr2,Ccr3,Ccr6,Cxcl1,Cxcl5,Cxcr2,Cxcr3,Cxcr4,Pf4
GO.0051094	positive regulation of developmental process	12	2.85e-09	Ccl5,Ccr1,Ccr2,Ccr3,Cxcl1,Cxcl12,Cxcl5,Cxcl9,Cxcr2,Cxcr3,Cxcr4,Pf4
GO.0010818	T cell chemotaxis	4	3.5e-09	Ccr2,Cxcl10,Cxcl9,Cxcr3
GO.0097529	myeloid leukocyte migration	6	4.18e-09	Ccl2,Ccl5,Ccl7,Ccr2,Cxcl15,Cxcr2
GO.0050793	regulation of developmental process	14	1.01e-08	Ccl2,Ccl5,Ccl7,Ccr1,Ccr2,Ccr3,Cxcl1,Cxcl12,Cxcl5,Cxcl9,Cxcr2,Cxcr3,Cxcr4,Pf4
GO.0009617	response to bacterium	9	1.22e-08	Ccl2,Ccl20,Ccl5,Cxcl1,Cxcl10,Cxcl13,Cxcl15,Cxcl9,Pf4
GO.0007165	signal transduction	16	1.88e-08	Ccl2,Ccl5,Ccr1,Ccr2,Ccr3,Ccr5,Ccr6,Cxcl1,Cxcl10,Cxcl12,Cxcl13,Cxcl15,Cxcl5,Cxcl9,Cxcr2,Pf4
GO.0042127	regulation of cell proliferation	12	1.88e-08	Ccl2,Ccl5,Ccr2,Ccr3,Cxcl1,Cxcl13,Cxcl15,Cxcl5,Cxcl9,Cxcr2,Cxcr3,Pf4
GO.0010819	regulation of T cell chemotaxis	4	2.9e-08	Ccl5,Ccr2,Cxcl10,Cxcl13
GO.0051928	positive regulation of calcium ion transport	6	2.93e-08	Ccl2,Ccl5,Ccr1,Cxcl10,Cxcl9,Cxcr3
GO.0044700	single organism signaling	16	4.64e-08	Ccl2,Ccl5,Ccr1,Ccr2,Ccr3,Ccr5,Ccr6,Cxcl1,Cxcl10,Cxcl12,Cxcl13,Cxcl15,Cxcl5,Cxcl9,Cxcr2,Pf4
GO.0043950	positive regulation of cAMP-mediated signaling	4	5.92e-08	Cxcl10,Cxcl9,Cxcr3,Pf4
GO.0007154	cell communication	16	7.64e-08	Ccl2,Ccl5,Ccr1,Ccr2,Ccr3,Ccr5,Ccr6,Cxcl1,Cxcl10,Cxcl12,Cxcl13,Cxcl15,Cxcl5,Cxcl9,Cxcr2,Pf4
GO.0022603	regulation of anatomical structure morphogenesis	10	8.75e-08	Ccl2,Ccl5,Ccl7,Ccr2,Ccr3,Cxcl12,Cxcl9,Cxcr2,Cxcr3,Pf4
GO.0007204	positive regulation of cytosolic calcium ion concentration	6	2.48e-07	Ccr1,Ccr5,Ccr6,Cxcl13,Cxcr2,Cxcr3
GO.0048522	positive regulation of cellular process	16	4.78e-07	Ccl2,Ccl5,Ccl7,Ccr1,Ccr2,Ccr3,Ccr6,Cxcl1,Cxcl12,Cxcl13,Cxcl15,Cxcl9,Cxcr3,Cxcr4,Cxcr7,Pf4
GO.0051239	regulation of multicellular organismal process	13	5.64e-07	Ccl2,Ccl20,Ccl5,Ccr1,Ccr2,Ccr3,Ccr6,Cxcl1,Cxcl13,Cxcr2,Cxcr3,Cxcr4,Pf4
GO.0016525	negative regulation of angiogenesis	5	6.26e-07	Ccl2,Ccr2,Cxcl10,Cxcr3,Pf4
GO.0051716	cellular response to stimulus	16	1.5e-06	Ccl2,Ccl20,Ccl5,Ccl7,Ccr1,Ccr2,Ccr3,Ccr5,Ccr6,Cxcl1,Cxcl12,Cxcl13,Cxcl15,Cxcl9,Cxcr2,Pf4
GO.2000026	regulation of multicellular organismal development	11	1.55e-06	Ccl2,Ccl5,Ccr1,Ccr2,Ccr3,Cxcl1,Cxcl5,Cxcr2,Cxcr3,Cxcr4,Pf4
GO.0042592	homeostatic process	10	2.02e-06	Ccl2,Ccl5,Ccr1,Ccr2,Ccr5,Ccr6,Cxcl13,Cxcl5,Cxcr2,Cxcr3
GO.0006950	response to stress	13	2.12e-06	Ccl2,Ccl20,Ccl7,Ccr1,Ccr2,Ccr3,Cxcl1,Cxcl13,Cxcl15,Cxcl5,Cxcl9,Cxcr3,Pf4
GO.0051707	response to other organism	8	3.39e-06	Ccl2,Ccl20,Cxcl1,Cxcl10,Cxcl13,Cxcl15,Cxcl9,Pf4
GO.2000501	regulation of natural killer cell chemotaxis	3	4.73e-06	Ccl2,Ccl5,Ccl7
GO.0048245	eosinophil chemotaxis	3	6.97e-06	Ccl2,Ccl5,Ccl7
GO.0071621	granulocyte chemotaxis	4	7.17e-06	Ccl5,Ccl7,Cxcl15,Cxcr2
GO.0010820	positive regulation of T cell chemotaxis	3	9.69e-06	Ccl5,Ccr2,Cxcl13
GO.0071222	cellular response to lipopolysaccharide	5	1e-05	Ccl2,Ccl20,Ccl5,Cxcl10,Cxcl5
GO.0008284	positive regulation of cell proliferation	8	1.08e-05	Ccl2,Ccl5,Ccr2,Ccr3,Cxcl1,Cxcl10,Cxcr2,Cxcr3
GO.0033993	response to lipid	8	1.08e-05	Ccl2,Ccl20,Ccr5,Cxcl1,Cxcl13,Cxcl15,Cxcl9,Pf4
GO.2000107	negative regulation of leukocyte apoptotic process	4	1.17e-05	Ccl5,Ccr5,Cxcl12,Cxcr2
GO.1902533	positive regulation of intracellular signal transduction	8	1.32e-05	Ccl5,Ccr1,Cxcl10,Cxcl5,Cxcl9,Cxcr3,Cxcr7,Pf4
GO.0010332	response to gamma radiation	4	1.7e-05	Ccl2,Ccl7,Cxcl10,Cxcl5
GO.0001525	angiogenesis	6	1.74e-05	Ccl2,Ccr2,Cxcl12,Cxcr3,Cxcr4,Cxcr7
GO.1901700	response to oxygen-containing compound	9	1.8e-05	Ccl2,Ccl20,Ccl7,Ccr5,Cxcl1,Cxcl13,Cxcl15,Cxcl9,Pf4
GO.0051704	multi-organism process	10	1.83e-05	Ccl2,Ccl20,Cxcl1,Cxcl10,Cxcl12,Cxcl13,Cxcl15,Cxcl9,Cxcr4,Pf4
GO.0065008	regulation of biological quality	12	1.83e-05	Ccl2,Ccl5,Ccl7,Ccr1,Ccr2,Ccr5,Ccr6,Cxcl13,Cxcl5,Cxcr2,Cxcr3,Pf4
GO.0045597	positive regulation of cell differentiation	8	1.99e-05	Ccl5,Ccr1,Ccr2,Cxcl12,Cxcl5,Cxcl9,Cxcr4,Pf4
GO.0002697	regulation of immune effector process	6	2.96e-05	Ccl2,Ccl5,Ccr2,Cxcl1,Cxcl5,Cxcr7
GO.1902531	regulation of intracellular signal transduction	9	2.98e-05	Ccl5,Ccr1,Cxcl10,Cxcl12,Cxcl5,Cxcl9,Cxcr3,Cxcr7,Pf4
GO.0002683	negative regulation of immune system process	6	3.26e-05	Ccl2,Ccr1,Ccr2,Cxcl12,Cxcr2,Pf4
GO.1903708	positive regulation of hemopoiesis	5	3.51e-05	Ccl5,Ccr1,Ccr2,Cxcl1,Pf4
GO.0002691	regulation of cellular extravasation	3	3.81e-05	Ccl2,Ccr2,Cxcl12
GO.0033033	negative regulation of myeloid cell apoptotic process	3	3.81e-05	Ccl5,Ccr5,Cxcr2
GO.0032844	regulation of homeostatic process	6	4.3e-05	Ccl5,Ccr5,Cxcl10,Cxcl9,Cxcr2,Cxcr3
GO.0042119	neutrophil activation	3	4.56e-05	Ccl5,Cxcr2,Cxcr4
GO.0023056	positive regulation of signaling	9	4.94e-05	Ccl2,Ccl5,Ccr1,Cxcl10,Cxcl5,Cxcl9,Cxcr3,Cxcr7,Pf4
GO.0048514	blood vessel morphogenesis	6	7.19e-05	Ccl2,Ccr2,Cxcl12,Cxcr3,Cxcr4,Cxcr7
GO.0030816	positive regulation of cAMP metabolic process	4	7.49e-05	Cxcl10,Cxcl9,Cxcr3,Pf4
GO.0071403	cellular response to high density lipoprotein particle stimulus	2	7.67e-05	Ccl2,Ccl5
GO.0090265	positive regulation of immune complex clearance by monocytes and macrophages	2	7.67e-05	Ccl2,Ccr2
GO.0023051	regulation of signaling	11	7.95e-05	Ccl2,Ccl5,Ccr1,Cxcl10,Cxcl12,Cxcl13,Cxcl5,Cxcl9,Cxcr3,Cxcr7,Pf4
GO.0010647	positive regulation of cell communication	9	9.53e-05	Ccl2,Ccl5,Ccr1,Cxcl10,Cxcl5,Cxcl9,Cxcr3,Cxcr7,Pf4
GO.1901739	regulation of myoblast fusion	3	9.53e-05	Cxcl10,Cxcl12,Cxcl9
GO.0045595	regulation of cell differentiation	9	0.000122	Ccl5,Ccr1,Ccr2,Cxcl10,Cxcl12,Cxcl5,Cxcl9,Cxcr4,Pf4
GO.0010646	regulation of cell communication	11	0.000131	Ccl2,Ccl5,Ccr1,Cxcl10,Cxcl12,Cxcl13,Cxcl5,Cxcl9,Cxcr3,Cxcr7,Pf4
GO.0051281	positive regulation of release of sequestered calcium ion into cytosol	3	0.000156	Cxcl10,Cxcl9,Cxcr3
GO.0031347	regulation of defense response	6	0.000161	Ccl5,Ccr1,Ccr2,Cxcl1,Cxcl5,Cxcr7
GO.0001568	blood vessel development	6	0.000168	Ccl2,Ccr2,Cxcl12,Cxcr3,Cxcr4,Cxcr7
GO.0001817	regulation of cytokine production	6	0.00017	Ccl2,Ccl20,Ccl5,Ccr2,Cxcl5,Pf4
GO.0043066	negative regulation of apoptotic process	7	0.000175	Ccl2,Ccl5,Ccr5,Cxcl12,Cxcr3,Cxcr7,Pf4
GO.0009893	positive regulation of metabolic process	12	0.000182	Ccl2,Ccl20,Ccl5,Ccr1,Ccr2,Cxcl1,Cxcl10,Cxcl13,Cxcl9,Cxcr3,Cxcr7,Pf4
GO.0045766	positive regulation of angiogenesis	4	0.000185	Ccl5,Ccr3,Cxcr2,Cxcr3
GO.0070949	regulation of neutrophil mediated killing of symbiont cell	2	0.000205	Cxcl1,Cxcl5
GO.0009966	regulation of signal transduction	10	0.000214	Ccl5,Ccr1,Cxcl10,Cxcl12,Cxcl13,Cxcl5,Cxcl9,Cxcr3,Cxcr7,Pf4
GO.0001944	vasculature development	6	0.000221	Ccl2,Ccr2,Cxcl12,Cxcr3,Cxcr4,Cxcr7
GO.0048585	negative regulation of response to stimulus	8	0.00024	Ccl2,Ccl5,Ccr1,Ccr2,Cxcl12,Cxcl13,Cxcr7,Pf4
GO.0071622	regulation of granulocyte chemotaxis	3	0.000344	Ccl2,Ccl5,Cxcr2
GO.0030593	neutrophil chemotaxis	3	0.000371	Ccl2,Cxcl15,Cxcr2
GO.2000110	negative regulation of macrophage apoptotic process	2	0.000374	Ccl5,Ccr5
GO.0001819	positive regulation of cytokine production	5	0.000414	Ccl2,Ccl20,Ccl5,Ccr2,Pf4
GO.0045785	positive regulation of cell adhesion	5	0.000414	Ccl2,Ccl5,Ccr2,Cxcl12,Cxcl13
GO.0002886	regulation of myeloid leukocyte mediated immunity	3	0.000423	Ccr2,Cxcl1,Cxcl5
GO.0022407	regulation of cell-cell adhesion	5	0.000438	Ccl2,Ccl5,Ccr2,Cxcl12,Cxcl13
GO.0045937	positive regulation of phosphate metabolic process	7	0.000443	Ccl5,Ccr1,Cxcl10,Cxcl9,Cxcr3,Cxcr7,Pf4
GO.1902107	positive regulation of leukocyte differentiation	4	0.000443	Ccl5,Ccr1,Ccr2,Pf4
GO.0002703	regulation of leukocyte mediated immunity	4	0.000452	Ccl2,Ccr2,Cxcl1,Cxcl5
GO.0032846	positive regulation of homeostatic process	4	0.000472	Ccl5,Cxcl10,Cxcl9,Cxcr3
GO.0097305	response to alcohol	5	0.000472	Ccl2,Ccl5,Ccl7,Ccr5,Cxcl10
GO.0033634	positive regulation of cell-cell adhesion mediated by integrin	2	0.000568	Ccl5,Cxcl13
GO.0051241	negative regulation of multicellular organismal process	7	0.000568	Ccl2,Ccr1,Ccr2,Cxcl10,Cxcl13,Cxcr3,Pf4
GO.2000021	regulation of ion homeostasis	4	0.000627	Ccr5,Cxcl10,Cxcl9,Cxcr3
GO.0001910	regulation of leukocyte mediated cytotoxicity	3	0.000697	Ccl2,Cxcl1,Cxcl5
GO.0002831	regulation of response to biotic stimulus	4	0.000724	Ccl5,Cxcl1,Cxcl5,Cxcr7
GO.2000503	positive regulation of natural killer cell chemotaxis	2	0.000828	Ccl5,Ccl7
GO.0022409	positive regulation of cell-cell adhesion	4	0.000967	Ccl2,Ccl5,Ccr2,Cxcl13
GO.0002693	positive regulation of cellular extravasation	2	0.00113	Ccl2,Ccr2
GO.0002763	positive regulation of myeloid leukocyte differentiation	3	0.00114	Ccl5,Ccr1,Pf4
GO.0032760	positive regulation of tumor necrosis factor production	3	0.00114	Ccl2,Ccr2,Pf4
GO.0044344	cellular response to fibroblast growth factor stimulus	3	0.00125	Ccl2,Ccl5,Cxcl13
GO.0080134	regulation of response to stress	7	0.00125	Ccl5,Ccr1,Ccr2,Cxcl1,Cxcl12,Cxcl5,Cxcr7
GO.0019722	calcium-mediated signaling	3	0.00143	Ccr5,Cxcr3,Cxcr4
GO.0031325	positive regulation of cellular metabolic process	10	0.00143	Ccl20,Ccl5,Ccr1,Ccr2,Cxcl1,Cxcl10,Cxcl9,Cxcr3,Cxcr7,Pf4
GO.0008354	germ cell migration	2	0.0018	Cxcl12,Cxcr4
GO.0044763	single-organism cellular process	17	0.00243	Ccl2,Ccl20,Ccl5,Ccl7,Ccr1,Ccr2,Ccr3,Ccr5,Ccr6,Cxcl1,Cxcl10,Cxcl12,Cxcl13,Cxcl15,Cxcl9,Cxcr4,Pf4
GO.0033273	response to vitamin	3	0.0026	Ccl2,Ccl5,Cxcl10
GO.1903037	regulation of leukocyte cell-cell adhesion	4	0.00261	Ccl2,Ccl5,Ccr2,Cxcl12
GO.0072358	cardiovascular system development	6	0.00263	Ccl2,Ccr2,Cxcl12,Cxcr3,Cxcr4,Cxcr7
GO.0072359	circulatory system development	6	0.00263	Ccl2,Ccr2,Cxcl12,Cxcr3,Cxcr4,Cxcr7
GO.0048731	system development	11	0.00294	Ccl2,Ccl5,Ccr2,Cxcl12,Cxcl13,Cxcl15,Cxcl5,Cxcr2,Cxcr3,Cxcr4,Cxcr7
GO.0002548	monocyte chemotaxis	2	0.00313	Ccl2,Ccr2
GO.0071361	cellular response to ethanol	2	0.00313	Ccl5,Ccl7
GO.0001775	cell activation	5	0.00314	Ccl5,Cxcl10,Cxcl12,Cxcr2,Pf4
GO.0001936	regulation of endothelial cell proliferation	3	0.00331	Ccl2,Ccr3,Cxcr3
GO.0006968	cellular defense response	2	0.00358	Ccr2,Cxcr2
GO.0010759	positive regulation of macrophage chemotaxis	2	0.00358	Ccl2,Ccl5
GO.0051770	positive regulation of nitric-oxide synthase biosynthetic process	2	0.00358	Ccl2,Ccl20
GO.0097306	cellular response to alcohol	3	0.00375	Ccl2,Ccl5,Ccl7
GO.0050678	regulation of epithelial cell proliferation	4	0.00466	Ccl2,Ccl5,Ccr3,Cxcr3
GO.0050896	response to stimulus	13	0.0057	Ccl2,Ccl20,Ccl5,Ccl7,Ccr1,Ccr2,Ccr3,Ccr6,Cxcl1,Cxcl13,Cxcl15,Cxcl9,Pf4
GO.0070723	response to cholesterol	2	0.00591	Ccl5,Ccr5
GO.0032388	positive regulation of intracellular transport	4	0.00625	Ccl2,Cxcl10,Cxcl9,Cxcr3
GO.1901741	positive regulation of myoblast fusion	2	0.00719	Cxcl12,Cxcl9
GO.1902230	negative regulation of intrinsic apoptotic signaling pathway in response to DNA damage	2	0.00795	Cxcl12,Cxcr7
GO.0045471	response to ethanol	3	0.0088	Ccl2,Ccl5,Ccl7
GO.0007275	multicellular organismal development	11	0.00931	Ccl2,Ccl5,Ccr2,Cxcl12,Cxcl13,Cxcl15,Cxcl5,Cxcr2,Cxcr3,Cxcr4,Cxcr7
GO.1901701	cellular response to oxygen-containing compound	5	0.00943	Ccl2,Ccl20,Ccl7,Cxcl10,Cxcl5
GO.0007420	brain development	5	0.0101	Ccr1,Cxcl12,Cxcl5,Cxcr2,Cxcr4
GO.0051049	regulation of transport	7	0.0105	Ccl2,Ccl5,Ccr1,Ccr2,Cxcl10,Cxcl9,Cxcr3
GO.0060341	regulation of cellular localization	6	0.0108	Ccl2,Ccl5,Ccr2,Cxcl10,Cxcl9,Cxcr3
GO.0044707	single-multicellular organism process	12	0.0112	Ccl2,Ccl5,Ccr2,Cxcl12,Cxcl13,Cxcl15,Cxcl5,Cxcr2,Cxcr3,Cxcr4,Cxcr7,Pf4
GO.0050794	regulation of cellular process	15	0.0113	Ccl2,Ccl5,Ccl7,Ccr1,Ccr2,Ccr3,Ccr5,Ccr6,Cxcl1,Cxcl12,Cxcl13,Cxcl15,Cxcl9,Cxcr4,Pf4
GO.0001667	ameboidal-type cell migration	3	0.0116	Cxcl12,Cxcl13,Cxcr4
GO.0043900	regulation of multi-organism process	4	0.0118	Ccl5,Cxcl1,Cxcl5,Cxcr7
GO.0002686	negative regulation of leukocyte migration	2	0.0119	Ccl2,Cxcl12
GO.0009611	response to wounding	4	0.0119	Ccl2,Ccl20,Ccr2,Pf4
GO.0050870	positive regulation of T cell activation	3	0.0121	Ccl2,Ccl5,Ccr2
GO.0045672	positive regulation of osteoclast differentiation	2	0.0126	Ccl5,Ccr1
GO.0060322	head development	5	0.0126	Ccr1,Cxcl12,Cxcl5,Cxcr2,Cxcr4
GO.0002699	positive regulation of immune effector process	3	0.0127	Ccl2,Ccr2,Cxcl1
GO.0008045	motor neuron axon guidance	2	0.0135	Cxcl12,Cxcr4
GO.0050679	positive regulation of epithelial cell proliferation	3	0.0137	Ccl2,Ccl5,Ccr3
GO.0050922	negative regulation of chemotaxis	2	0.0143	Ccl2,Cxcl13
GO.0071346	cellular response to interferon-gamma	2	0.0143	Ccl2,Ccl5
GO.0010574	regulation of vascular endothelial growth factor production	2	0.0151	Ccl2,Ccr2
GO.0031663	lipopolysaccharide-mediated signaling pathway	2	0.0151	Ccl2,Ccl5
GO.0043903	regulation of symbiosis, encompassing mutualism through parasitism	3	0.0166	Ccl5,Cxcl1,Cxcl5
GO.0048523	negative regulation of cellular process	10	0.0175	Ccl2,Ccl5,Ccr2,Ccr5,Cxcl10,Cxcl12,Cxcl13,Cxcr3,Cxcr7,Pf4
GO.0009615	response to virus	3	0.0214	Ccl5,Cxcl10,Cxcl9
GO.0043491	protein kinase B signaling	2	0.0215	Ccl2,Ccl5
GO.0030336	negative regulation of cell migration	3	0.022	Ccl2,Cxcl12,Cxcl13
GO.0031349	positive regulation of defense response	3	0.022	Ccl5,Ccr2,Cxcl1
GO.0001912	positive regulation of leukocyte mediated cytotoxicity	2	0.0237	Ccl2,Cxcl1
GO.0031623	receptor internalization	2	0.0237	Cxcr2,Cxcr7
GO.0007417	central nervous system development	5	0.025	Ccr1,Cxcl12,Cxcl5,Cxcr2,Cxcr4
GO.0051093	negative regulation of developmental process	5	0.025	Ccl2,Ccr1,Ccr2,Cxcr3,Pf4
GO.0007399	nervous system development	7	0.0251	Ccl2,Ccl5,Ccr1,Cxcl12,Cxcl5,Cxcr2,Cxcr4
GO.0042098	T cell proliferation	2	0.027	Cxcl12,Cxcr4
GO.0010604	positive regulation of macromolecule metabolic process	8	0.028	Ccl2,Ccl20,Ccl5,Ccr1,Ccr2,Cxcr3,Cxcr7,Pf4
GO.0006816	calcium ion transport	3	0.0282	Ccl5,Ccr1,Ccr5
GO.0048519	negative regulation of biological process	10	0.0304	Ccl2,Ccl5,Ccr1,Ccr2,Ccr5,Cxcl12,Cxcl13,Cxcr3,Cxcr7,Pf4
GO.0001569	patterning of blood vessels	2	0.0316	Cxcl12,Cxcr4
GO.2001234	negative regulation of apoptotic signaling pathway	3	0.0316	Cxcl12,Cxcr7,Pf4
GO.0044699	single-organism process	16	0.0345	Ccl2,Ccl20,Ccl5,Ccl7,Ccr2,Ccr3,Ccr5,Ccr6,Cxcl1,Cxcl10,Cxcl12,Cxcl13,Cxcl15,Cxcl9,Cxcr4,Pf4
GO.0009628	response to abiotic stimulus	5	0.0353	Ccl2,Ccl5,Ccl7,Cxcl10,Cxcl5
GO.0016192	vesicle-mediated transport	5	0.0374	Ccl5,Ccr1,Ccr2,Cxcr2,Cxcr7
GO.0014823	response to activity	2	0.0384	Ccl2,Ccl5
GO.0045661	regulation of myoblast differentiation	2	0.0395	Cxcl10,Cxcl9
GO.0007267	cell-cell signaling	4	0.0401	Ccl5,Ccr1,Ccr5,Cxcl13
GO.0051128	regulation of cellular component organization	7	0.0437	Ccl2,Ccl7,Cxcl10,Cxcl12,Cxcl13,Cxcl5,Cxcl9
GO.1901655	cellular response to ketone	2	0.0438	Ccl2,Ccl5
GO.0009653	anatomical structure morphogenesis	7	0.0469	Ccl2,Ccr2,Cxcl12,Cxcr2,Cxcr3,Cxcr4,Cxcr7
GO.0071347	cellular response to interleukin-1	2	0.048	Ccl2,Ccl5

## Sheet: Molecular Function_CXCL5
#pathway ID	pathway description	observed gene count	false discovery rate	matching proteins
GO.0042379	chemokine receptor binding	11	1.35e-23	Ccl2,Ccl5,Ccl7,Cxcl1,Cxcl10,Cxcl12,Cxcl13,Cxcl15,Cxcl5,Cxcl9,Pf4
GO.0008009	chemokine activity	10	8.25e-23	Ccl2,Ccl5,Cxcl1,Cxcl10,Cxcl12,Cxcl13,Cxcl15,Cxcl5,Cxcl9,Pf4
GO.0045236	CXCR chemokine receptor binding	8	7.86e-20	Cxcl1,Cxcl10,Cxcl12,Cxcl13,Cxcl15,Cxcl5,Cxcl9,Pf4
GO.0004950	chemokine receptor activity	9	1.11e-19	Ccr1,Ccr2,Ccr3,Ccr5,Ccr6,Cxcr2,Cxcr3,Cxcr4,Cxcr7
GO.0005125	cytokine activity	11	1.43e-17	Ccl2,Ccl20,Ccl5,Cxcl1,Cxcl10,Cxcl12,Cxcl13,Cxcl15,Cxcl5,Cxcl9,Pf4
GO.0019956	chemokine binding	6	4.85e-13	Ccr1,Ccr2,Ccr5,Cxcr2,Cxcr3,Cxcr7
GO.0048248	CXCR3 chemokine receptor binding	4	1.7e-10	Cxcl10,Cxcl13,Cxcl9,Pf4
GO.0016493	C-C chemokine receptor activity	5	2.35e-10	Ccr1,Ccr2,Ccr3,Ccr5,Ccr6
GO.0005515	protein binding	19	1.12e-09	Ccl2,Ccl20,Ccl5,Ccl7,Ccr1,Ccr2,Ccr5,Cxcl1,Cxcl10,Cxcl12,Cxcl13,Cxcl15,Cxcl5,Cxcl9,Cxcr2,Cxcr3,Cxcr4,Cxcr7,Pf4
GO.0005102	receptor binding	12	2.5e-09	Ccl2,Ccl20,Ccl5,Ccl7,Cxcl1,Cxcl10,Cxcl12,Cxcl13,Cxcl15,Cxcl5,Cxcl9,Pf4
GO.0016494	C-X-C chemokine receptor activity	4	8.56e-09	Cxcr2,Cxcr3,Cxcr4,Cxcr7
GO.0048020	CCR chemokine receptor binding	4	7.84e-08	Ccl2,Ccl5,Ccl7,Cxcl13
GO.0008201	heparin binding	6	1.47e-07	Ccl2,Ccl5,Ccl7,Cxcl10,Cxcl13,Pf4
GO.0019958	C-X-C chemokine binding	3	2.22e-06	Cxcr2,Cxcr3,Cxcr7
GO.0019957	C-C chemokine binding	3	3.73e-06	Ccr1,Ccr2,Ccr5
GO.0038023	signaling receptor activity	8	7.09e-05	Ccr1,Ccr2,Ccr3,Ccr5,Ccr6,Cxcr2,Cxcr3,Cxcr4
GO.0035717	chemokine (C-C motif) ligand 7 binding	2	0.00011	Ccr1,Ccr2
GO.0071791	chemokine (C-C motif) ligand 5 binding	2	0.00011	Ccr1,Ccr5
GO.0031727	CCR2 chemokine receptor binding	2	0.00062	Ccl2,Ccl7
GO.0004872	receptor activity	7	0.00203	Ccr1,Ccr2,Ccr3,Ccr5,Ccr6,Cxcr2,Cxcr4
GO.0004435	phosphatidylinositol phospholipase C activity	2	0.0113	Ccl5,Ccr1
GO.0003674	molecular_function	18	0.0156	Ccl2,Ccl20,Ccl5,Ccl7,Ccr1,Ccr2,Ccr3,Ccr5,Ccr6,Cxcl1,Cxcl10,Cxcl12,Cxcl13,Cxcl15,Cxcl5,Cxcl9,Cxcr2,Pf4
GO.0030545	receptor regulator activity	2	0.0325	Ccl5,Cxcl13
