# Supplementary material for: Phagocytosis of Leptospira by leukocytes from mice with different susceptibility to leptospirosis and possible role of chemokines
Source: BMC Microbiol. 2019 Jan 7;19:4. doi: 10.1186/s12866-018-1371-9 (PMC6323685; doi:10.1186/s12866-018-1371-9)
Supplement: Supplementary file 2 — Table S1. Protein interaction network analysed by String database. (XLSX 35 kb) [file 12866_2018_1371_MOESM2_ESM.xlsx]

## Sheet: CXCL5 interactGeneCard GPS-Prot
Table S2-CXCL5 protein-protein interactions analysed by GeneCard-GPSProt interaction.
13 ptoteins and 26 interactions (gene)
Gene A	Gene B	Uniprot A	Uniprot B	Score	Data Source	Experiments	Authors	Publications
CXCL5	NOTCH2NL	P42830	Q7Z3S9	0.63	BIOGRID	two hybrid	Rolland T (2014)	25416956
CXCL5	CXCR2	P42830	P25025	0.63	DIP|HPRD|I2D|Rual 2005	in vivo	Wuyts A (1998)|Ahuja SK (1996)|Rual JF (2005)	9692902|8702798|16189514
CXCL5	CXCR1	P42830	P25024	0.63	DIP|HPRD|I2D|Rual 2005	in vivo	Wuyts A (1998)|Ahuja SK (1996)|Rual JF (2005)	9692902|8702798|16189514
MMP9	CXCL5	P14780	P42830	0.8	BIOGRID|HPRD|I2D|Rual 2005	in vitro|in vivo|Biochemical Activity|enzymatic study	Van Den Steen PE (2003)|Wuyts A (1999)|Rual JF (2005)	12950257|10095777|16189514
ACKR1	CXCL5	Q16570	P42830	0.52	HPRD|I2D	in vivo	Kashiwazaki M (2003)	13679391
MMP9	MMP9	P14780	P14780	0.81	DIP|HPRD|I2D|INTACT|Rual 2005	in vitro|molecular sieving|comigration in non denaturing gel electrophoresis|comigration in gel electrophoresis	Rowsell S (2002)|Rosenblum G (2007)|Ardi VC (2007)|Rual JF (2005)	12051944|17937912|18077379|16189514
CXCR1	CXCR1	P25024	P25024	0.52	HPRD|I2D	in vivo	Wilson S (2005)	15946947
CXCR2	CXCR2	P25025	P25025	0.93	BIOGRID|HOMOMINT|HPRD|I2D|INTACT|MINT|Rual 2005	in vivo|Affinity Capture-Western|anti tag coimmunoprecipitation|affinity chromatography technology	Trettel F (2003)|Rual JF (2005)	12888558|16189514
CXCR2	CXCR1	P25025	P25024	0.52	HPRD|I2D	in vivo	Wilson S (2005)	15946947
ACKR1	CCL7	Q16570	P80098	0.52	HPRD|I2D	in vivo	Kashiwazaki M (2003)	13679391
ACKR1	CCL17	Q16570	Q92583	0.52	HPRD|I2D	in vivo	Kashiwazaki M (2003)	13679391
ACKR1	CCL8	Q16570	P80075	0.52	HPRD|I2D	in vivo	Kashiwazaki M (2003)	13679391
CXCL1	ACKR1	P09341	Q16570	0.86	BIOGRID|DIP|HPRD|I2D	in vitro|in vivo|Reconstituted Complex|pull down	Lu ZH (1995)|Kashiwazaki M (2003)	7592830|13679391
CCL2	ACKR1	P13500	Q16570	0.86	BIOGRID|HPRD|I2D	in vitro|in vivo|Reconstituted Complex|pull down	Kashiwazaki M (2003)|Edderkaoui B (2007)	13679391|17416748
CXCL8	ACKR1	P10145	Q16570	0.78	DIP|HPRD|I2D	in vitro|in vivo|affinity chromatography technology	Lachgar A (1999)|Edderkaoui B (2007)|Suetomi K (1999)|Tournamille C (1997)|Horuk R (1996)|Lu ZH (1995)	9921412|17416748|10206993|9195930|8558064|7592830
CCL5	ACKR1	P13501	Q16570	0.65	HPRD|I2D	in vitro|in vivo	Patterson AM (2002)|Edderkaoui B (2007)	12081195|17416748
CXCL1	CXCL1	P09341	P09341	0.89	BIOGRID|HPRD|I2D|Rual 2005	in vitro|Co-crystal Structure|x-ray crystallography	Kim KS (1994)|Fairbrother WJ (1994)|Fairbrother WJ (1993)|Rual JF (2005)	7806518|8089846|8397104|16189514
CXCL1	CXCL8	P09341	P10145	0	STRING
CXCL8	CXCL8	P10145	P10145	0.89	BIOGRID|HPRD|I2D	in vitro|Reconstituted Complex|pull down|x-ray crystallography	Skelton NJ (1999)|Gerber N (2000)|Baldwin ET (1991)|Clore GM (1990)|Clore GM (1989)|Eigenbrot C (1997)|Paolini JF (1994)|Lim KH (2010)	10368283|10707023|1988949|2184886|2681204|9141135|8077676|20047188
CCL2	CCL2	P13500	P13500	0.86	BIOGRID|HPRD|I2D|Rual 2005	in vitro|Reconstituted Complex|pull down	Handel TM (1996)|Lubkowski J (1997)|Zhang Y (1995)|Rual JF (2005)	8639605|8989326|7651403|16189514
CCL5	CXCL8	P13501	P10145	0.75	BIOGRID|STRING	Reconstituted Complex|pull down	Marshall LJ (2001)	11509627
CCL5	CCL5	P13501	P13501	0.84	HPRD|I2D|INTACT|Rual 2005	in vitro|nuclear magnetic resonance	Chung CW (1995)|Proudfoot AE (1996)|Wilken J (1999)|Rual JF (2005)	7542919|8576227|9889151|16189514
CCL5	CXCL1	P13501	P09341	0	STRING
CCL7	CCL7	P80098	P80098	0.78	BIOGRID|HPRD|I2D	in vitro|Co-crystal Structure|x-ray crystallography	Meunier S (1997)	9109648
CCL17	CCL17	Q92583	Q92583	0.62	HPRD|I2D	in vitro	Asojo OA (2002)|Asojo OA (2003)	12499558|12832759
CCL17	CXCL8	Q92583	P10145	0	STRING

## Sheet: CCL8_interactGeneCard_GPS_prot
Table S2-CCL8 protein-protein interactions analysed by GeneCard-GPSProt interaction.
17 proteins and 35 interactions
Gene A	Gene B	Uniprot A	Uniprot B	Score	Data Source	Experiments	Authors	Publications
CCL8	VCAN	P80075	P13611	0.75	BIOGRID|HPRD|I2D	in vitro|Reconstituted Complex|pull down	Hirose J (2000)	11083865
CCL8	CCR1	P80075	P32246	0.52	DIP|HPRD|I2D	in vivo	Gong X (1997)	9115216
CCL8	CCR2	P80075	P41597	0.63	DIP|HPRD|I2D|KEGG|STRING	in vivo	Gong X (1997)|McQuibban GA (2002)|Berkhout TA (1997)	9115216|12149192|9195948
CCL8	CCR5	P80075	P51681	0.62	DIP|HPRD|I2D	in vivo	Gong W (1998)|Blanpain C (1999)	9468473|10477718
CCL8	CCR3	P80075	P51677	0.55	HPRD|I2D|KEGG|STRING	in vitro|in vivo	Heath H (1997)	9005985
CCL8	CCR10	P80075	P46092	0	KEGG|STRING
CCL8	CX3CR1	P80075	P49238	0	KEGG|STRING
CCL8	CXCR4	P80075	P61073	0	KEGG|STRING
CCL8	CCR9	P80075	P51686	0	KEGG|STRING
CCL8	CXCR6	P80075	O00574	0	KEGG|STRING
CCL8	CCR4	P80075	P51679	0	KEGG|STRING
CCL8	CXCL10	P80075	P02778	0	STRING
ACKR2	CCL8	O00590	P80075	0.75	BIOGRID|HPRD|I2D	in vivo|Reconstituted Complex|pull down	Nibbs RJ (1997)	9405404
ACKR4	CCL8	Q9NPB9	P80075	0.52	DIP|HPRD|I2D	in vitro	Schweickart VL (2000)	10734104
MMP3	CCL8	P08254	P80075	0.52	HPRD|I2D	in vitro	McQuibban GA (2002)	12149192
ACKR1	CCL8	Q16570	P80075	0.52	HPRD|I2D	in vivo	Kashiwazaki M (2003)	13679391
CXCL10	CXCL10	P02778	P02778	0.62	HPRD|I2D|Rual 2005	in vitro	Swaminathan GJ (2003)|Rual JF (2005)	12737818|16189514
CXCL10	VCAN	P02778	P13611	0.52	HPRD|I2D	in vitro	Hirose J (2000)	11083865
CXCL10	CXCR6	P02778	O00574	0	KEGG|STRING
CXCL10	CXCR4	P02778	P61073	0	KEGG|STRING
MMP3	MMP3	P08254	P08254	0.63	HPRD|I2D	in vitro	Chen L (1999)|Cheng M (1999)|Cheng M (2000)|Steele DL (2000)|Natchus MG (2001)|Pikul S (2001)|-|Natchus MG (1998)|Pikul S (1999)	10543949|10639284|10669564|10877850|11297453|11327577|9733482|9873489|9888835
VCAN	VCAN	P13611	P13611	0.52	HPRD|I2D	in vitro	Hirose J (2000)	11083865
CCR1	CCR1	P32246	P32246	0.52	HPRD|I2D	in vivo	Zhang S (1999)	10202040
CCR1	CCR3	P32246	P51677	0	STRING
CCR1	CXCR6	P32246	O00574	0	STRING
CCR1	CXCL10	P32246	P02778	0	KEGG|STRING
CCR2	CXCL10	P41597	P02778	0	KEGG|STRING
CCR3	CCR3	P51677	P51677	0.52	HPRD|I2D	in vitro	Fahy O (2002)	12023397
CCR3	CXCL10	P51677	P02778	0.55	DIP|HPRD|I2D	in vitro|experimental interaction detection	Loetscher P (2000)	11110785
CCR3	CXCR6	P51677	O00574	0	STRING
CCR4	CXCL10	P51679	P02778	0	KEGG|STRING
CCR5	CCR2	P51681	P41597	0.52	HPRD|I2D	in vivo	Mellado M (2001)	11350939
CCR5	CCR5	P51681	P51681	0.65	HPRD|I2D	in vitro|in vivo	Huttenrauch F (2002)|Atemezem A (2002)	12065593|12176010
CCR5	CXCR4	P51681	P61073	0.88	BIOGRID|HPRD|I2D|INTACT	in vitro|Reconstituted Complex|coimmunoprecipitation|imaging technique|pull down	Agrawal L (2002)|Wang J (2004)	12429730|15660419
CXCR4	CXCR4	P61073	P61073	0.62	HPRD|I2D	in vivo	Babcock GJ (2002)|Vila-Coro AJ (1999)	12433920|10506573
